# Supplementary material for: Anti-Influenza Activity of Marchantins, Macrocyclic Bisbibenzyls Contained in Liverworts
Source: PLoS One. 2011 May 20;6(5):e19825. doi: 10.1371/journal.pone.0019825 (PMC3098833; doi:10.1371/journal.pone.0019825)
Supplement: Table S1 — Effect of marchantins on viral infectivity titer (raw data). We tested the effects of marchantins on viral infectivity-titer and counted the viral foci along with time course. This raw data are calculated and summarized in Table 1 and presented as graphs in Figure 5. (XLS) [file pone.0019825.s001.xls]

## Sheet: Supplementary Table 1
Table S1 Effect of marchantins on viral infectivity titer (raw data)
Time
24 hours			Number of viral focus					log (FFU/ml)
	Titration		10 1	10 2	10 3
	Chemicals	Conc. (mM)
	MA	50	5	0	0			2.7
		13	7	0	0			2.85
		3.1	6	0	0			2.78
	MAt	50	5	0	0			2.7
		13	7	0	0			2.85
		3.1	8	0	0			2.9
	ME	50	5	0	0			2.7
		13	5	0	0			2.7
		3.1	11	0	0			3.04
	RA	50	5	0	0			2.7
		13	8	0	0			2.9
		3.1	11	0	0			3.04
	PlA	50	8	0	0			2.9
		13	9	0	0			2.95
		3.1	7	0	0			2.85
	PeF	50	8	0	0			2.9
		13	5	0	0			2.7
		3.1	4	0	0			2.6
	DMSO	50	8	0	0			2.9
		13	6	0	0			2.78
		3.1	4	0	0			2.6
	Negative control	-	8	0	0			2.9
48 hours			Numbers of viral focus					log (FFU/ml)
	Titration		10 1	10 2	10 3	10 4
	Chemicals	Conc. (mM)
	MA	50	119	10	0	0		4.04
		13	-	88	2	0		4.62
		3.1	-	94	2	0		4.64
	MAt	50	145	21	0	0		4.24
		13	-	105	5	0		4.86
		3.1	-	102	1	0		4.5
	ME	50	115	14	5	0		4.3
		13	-	74	2	0		4.59
		3.1	-	80	2	0		4.6
	RA	50	158	20	0	0		4.25
		13	-	79	0	0		4.9
		3.1	-	99	2	0		4.65
	PlA	50	164	21	0	0		4.27
		13	-	90	0	0		4.95
		3.1	-	91	0	0		4.96
	PeF	50	135	15	0	0		4.15
		13	-	105	1	0		4.51
		3.1	-	125	2	0		4.7
	DMSO	50	154	65	0	0		4.5
		13	-	54	0	0		4.73
		3.1	-	44	0	0		4.64
	Negative control	-	-	-	14	0		5.15
72 hours			Numbers of viral focus					log (FFU/ml)
	Titration		10 1	10 2	10 3	10 4	10 5
	Chemicals	Conc. (mM)
	MA	50	-	124	5	0	0	4.9
		13	-	139	15	0	0	5.16
		3.1	-	-	74	7	0	5.87
	MAt	50	-	133	19	0	0	5.12
		13	-	142	19	0	0	5.22
		3.1	-	-	94	0	0	5.97
	ME	50	-	94	2	0	0	4.64
		13	-	127	5	0	0	5.1
		3.1	-	-	66	4	0	5.71
	RA	50	-	154	25	0	0	5.19
		13	-	134	12	0	0	5.1
		3.1	-	-	76	0	0	5.88
	PlA	50	-	94	0	0	0	4.97
		13	-	123	15	0	0	5.13
		3.1	-	-	53	0	0	5.72
	PeF	50	-	101	5	0	0	4.85
		13	-	145	12	0	0	5.12
		3.1	-	-	84	0	0	5.92
	DMSO	50	-	-	66	0	0	5.82
		13	-	-	61	0	0	5.79
		3.1	-	-	102	10	0	6
	Negative control	-	-	-	56	11	0	5.89
